# Supplementary material for: Evaluating treatments with topical anaesthetic and buccal meloxicam for pain and inflammation caused by amputation dehorning of calves
Source: PLoS One. 2018 Jun 13;13(6):e0198808. doi: 10.1371/journal.pone.0198808 (PMC5999227; doi:10.1371/journal.pone.0198808)
Supplement: S1 File — (XLSX) [file pone.0198808.s001.xlsx]

## Sheet: State behaviours - CON calves
Calf ID	Polled or horned	Time-point	Walking	Standing	Lying	Head down	Scratch	Lick
501	H	1	67.123	243.215	0	0	0	0
511	P	1	98.016	213.503	0	10.513	0	0
513	H	1	69.738	238.895	0	0	0	0
514	H	1	153.873	171.582	0	0	0	0
516	P	1	57.146	259.548	0	12.678	0	0
517	H	1	115.578	199.746	0	0	0	0
520	H	1	66.07	237.015	0	0	0	0
522	H	1	100.174	216.725	0	19.837	0	0
524	H	1	69.099	245.075	0	0	0	0
538	H	1	0	294.154	0	3.135	0	0
541	P	1	9.447	276.364	0	0	0	0
544	P	1	100.032	217.346	0	0	0	0
545	P	1	0	287.027	0	2.911	0	0
572	P	1	296.663	0	0	0	0	0
501	H	2	41.076	273.639	0	0	0	0
511	P	2	74.541	235.746	0	0	0	0
513	H	2	100.176	190.933	21.186	0	0	0
514	H	2	44.597	260.491	0	0	0	0
516	P	2	84.078	230.634	0	18.235	0	0
517	H	2	82.852	226.109	0	0	0	0
520	H	2	91.326	216.829	0	18.509	0	0
522	H	2	95.034	221.91	0	0	0	0
524	H	2	114.744	200.738	0	0	0	0
538	H	2	7.312	279.427	0	0	0	0
541	P	2	13.372	285.313	0	0	0	0
544	P	2	104.874	201.831	0	15.452	0	0
545	P	2	8.508	280.605	0	6.96	0	0
572	P	2	24.576	277.411	0	0	0	0
501	H	3	62.673	241.769	0	0	0	0
511	P	3	52.049	293.907	0	0	0	0
513	H	3	42.369	276.028	0	0	0	0
514	H	3	63.487	246.873	0	0	0	0
516	P	3	47.295	176.518	100.643	43.505	0	0
517	H	3	113.808	221.939	0	16.507	0	0
520	H	3	87.759	269.771	0	0	0	0
522	H	3	*	*	*	*	*	*
524	H	3	37.881	285.84	0	0	0	0
538	H	3	9.68	267.528	16.589	0	2.596	0
541	P	3	157.909	140.646	0	24.974	0	0
544	P	3	95.74	213.307	0	6.709	0	0
545	P	3	19.407	271.048	0	0	0	0
572	P	3	18.828	265.471	0	0	0	0

## Sheet: State behaviours
Calf ID	Treatment	Time-point	Walking	Standing	Lying	Head down	Scratch	Lick
502	DBM	1	122.563	205.922	0	28.093	0	0
503	DBM	1	52.765	255.022	0	2.185	0	0
505	DBM	1	109.17	199.598	0	4.718	5.389	0
509	DBM	1	89.833	220.2	0	8.261	0	0
512	DBM	1	110.406	202.596	0	0	0	0
530	DBM	1	292.889	0	0	8.322	0	0
531	DBM	1	9.244	273.874	0	18.135	0	0
537	DBM	1	28.14	273.423	0	18.467	0	0
540	DBM	1	11.204	275.127	0	0	0	0
548	DBM	1	0	289.936	0	0	0	0
565	DBM	1	0	300.264	0	35.938	0	0
566	DBM	1	8.291	279.847	0	5.052	0	0
502	DBM	2	133.453	185.424	0	15.46	0	0
503	DBM	2	*	*	*	*	*	*
505	DBM	2	99.548	225.085	0	0	0	0
509	DBM	2	104.402	212.217	0	23.419	0	0
512	DBM	2	105.636	201.8	0	0	0	0
530	DBM	2	29.211	265.494	0	111.945	0	0
531	DBM	2	7.653	271.646	20.509	0	0	0
537	DBM	2	21.658	269.778	0	0	0	0
540	DBM	2	5.104	290.444	0	0	0	0
548	DBM	2	0	299.851	0	37.493	0	0
565	DBM	2	20.309	275.212	0	0	0	0
566	DBM	2	7.533	280.391	0	0	0	8.923
502	DBM	3	18.953	310.631	0	0	0	0
503	DBM	3	22.258	293.456	0	0	0	0
505	DBM	3	41.946	100.162	192.426	0	0	0
509	DBM	3	93.592	227.95	0	41.108	0	0
512	DBM	3	*	*	*	*	*	*
530	DBM	3	0	0	287.883	0	0	0
531	DBM	3	62.931	229.331	0	0	0	19.557
537	DBM	3	6.455	280.327	0	0	0	0
540	DBM	3	9.174	288.012	0	0	0	0
548	DBM	3	0	294.497	0	5.231	0	0
565	DBM	3	17.487	260.678	0	0	0	0
566	DBM	3	12.164	283.847	0	0	0	6.69
507	D	1	150.073	166.781	0	53.421	0	0
515	D	1	101.996	212.914	0	3.222	0	0
518	D	1	84.918	273.836	0	0	0	0
521	D	1	123.977	204.709	0	0	0	0
523	D	1	80.676	233.174	0	34.028	0	0
526	D	1	4.982	284.495	0	0	0	0
534	D	1	65.016	244.459	0	12.718	0	6.077
536	D	1	31.791	265.407	0	0	0	0
543	D	1	26.107	266.018	0	6.722	0	0
554	D	1	0	281.985	0	4503.6	0	0
558	D	1	0	301.417	0	21.12	0	0
567	D	1	18.985	274.711	0	0	0	0
507	D	2	61.066	278.873	0	0	0	0
515	D	2	84.895	261.611	0	32.949	0	0
518	D	2	38.873	265.174	0	0	0	0
521	D	2	8.406	309.761	0	10.495	0	0
523	D	2	90.301	215.736	0	14.178	0	0
526	D	2	10.205	260.694	24.573	0	0	0
534	D	2	35.92	264.45	0	31.316	0	0
536	D	2	23.294	270.322	0	0	0	0
543	D	2	27.276	249.799	0	0	0	0
554	D	2	0	244.273	44.567	6.196	0	0
558	D	2	12.909	273.051	0	0	0	0
567	D	2	18.485	276.805	0	0	0	16.125
507	D	3	52.942	253.046	0	0	0	0
515	D	3	10.522	115.055	183.885	293.585	0	0
518	D	3	0	311.389	0	0	0	0
521	D	3	27.12	297.207	0	43.846	0	0
523	D	3	102.64	205.781	0	41.782	0	0
526	D	3	0	295.224	0	0	0	0
534	D	3	6.623	206.727	111.287	0	0	0
536	D	3	22.572	271.497	0	0	0	0
543	D	3	37.427	259.742	0	0	0	0
554	D	3	16.601	280.291	0	0	0	0
558	D	3	8.745	278.933	0	0	0	0
567	D	3	9.578	272.956	0	0	0	0
501	CON	1	67.123	243.215	0	0	0	0
511	CON	1	98.016	213.503	0	10.513	0	0
513	CON	1	69.738	238.895	0	0	0	0
514	CON	1	153.873	171.582	0	0	0	0
516	CON	1	57.146	259.548	0	12.678	0	0
517	CON	1	115.578	199.746	0	0	0	0
520	CON	1	66.07	237.015	0	0	0	0
522	CON	1	100.174	216.725	0	19.837	0	0
524	CON	1	69.099	245.075	0	0	0	0
538	CON	1	0	294.154	0	3.135	0	0
541	CON	1	9.447	276.364	0	0	0	0
544	CON	1	100.032	217.346	0	0	0	0
545	CON	1	0	287.027	0	2.911	0	0
572	CON	1	296.663	0	0	0	0	0
501	CON	2	41.076	273.639	0	0	0	0
511	CON	2	74.541	235.746	0	0	0	0
513	CON	2	100.176	190.933	21.186	0	0	0
514	CON	2	44.597	260.491	0	0	0	0
516	CON	2	84.078	230.634	0	18.235	0	0
517	CON	2	82.852	226.109	0	0	0	0
520	CON	2	91.326	216.829	0	18.509	0	0
522	CON	2	95.034	221.91	0	0	0	0
524	CON	2	114.744	200.738	0	0	0	0
538	CON	2	7.312	279.427	0	0	0	0
541	CON	2	13.372	285.313	0	0	0	0
544	CON	2	104.874	201.831	0	15.452	0	0
545	CON	2	8.508	280.605	0	6.96	0	0
572	CON	2	24.576	277.411	0	0	0	0
501	CON	3	62.673	241.769	0	0	0	0
511	CON	3	52.049	293.907	0	0	0	0
513	CON	3	42.369	276.028	0	0	0	0
514	CON	3	63.487	246.873	0	0	0	0
516	CON	3	47.295	176.518	100.643	43.505	0	0
517	CON	3	113.808	221.939	0	16.507	0	0
520	CON	3	87.759	269.771	0	0	0	0
522	CON	3	*	*	*	*	*	*
524	CON	3	37.881	285.84	0	0	0	0
538	CON	3	9.68	267.528	16.589	0	2.596	0
541	CON	3	157.909	140.646	0	24.974	0	0
544	CON	3	95.74	213.307	0	6.709	0	0
545	CON	3	19.407	271.048	0	0	0	0
572	CON	3	18.828	265.471	0	0	0	0
500	DTA	1	89.324	230.469	0	10.022	0	0
504	DTA	1	104.088	219.147	0	0	0	0
508	DTA	1	0	323.652	0	67.778	0	0
519	DTA	1	64.524	253.449	0	0	3.844	4.206
525	DTA	1	121.987	200.08	0	0	0	0
528	DTA	1	9.705	578.062	0	0	0	0
529	DTA	1	208.426	0	0	0	0	0
539	DTA	1	0	290.029	0	0	0	0
547	DTA	1	0	304.867	0	9.083	0	0
549	DTA	1	12.403	279.351	0	0	0	0
568	DTA	1	13.143	269.204	0	6.802	0	0
570	DTA	1	0	296.477	0	0	0	0
500	DTA	2	58.514	244.408	0	176.076	0	0
504	DTA	2	115.337	189.107	0	0	0	0
508	DTA	2	79.059	231.355	0	29.676	0	0
519	DTA	2	111.984	193.382	0	5.311	0	0
525	DTA	2	112.839	198.115	0	0	0	0
528	DTA	2	45.766	243.577	0	0	0	0
529	DTA	2	0	287.127	0	210.097	0	0
539	DTA	2	22.09	275.022	0	0	0	0
547	DTA	2	5.889	285.759	6.015	8.134	0	0
549	DTA	2	22.709	277.064	0	0	0	3.387
568	DTA	2	16.325	132.879	141.023	6.488	0	0
570	DTA	2	13.075	267.286	0	0	0	0
500	DTA	3	14.548	184.749	134.318	188.321	0	0
504	DTA	3	*	*	*	*	*	*
508	DTA	3	26.73	301.393	0	0	0	0
519	DTA	3	*	*	*	*	*	*
525	DTA	3	*	*	*	*	*	*
528	DTA	3	47.647	164.384	88.505	0	0	0
529	DTA	3	291.538	0	0	0	0	0
539	DTA	3	7.919	248.978	38.325	0	0	0
547	DTA	3	35.187	256.927	0	0	0	0
549	DTA	3	17.446	267.928	0	0	0	0
568	DTA	3	26.084	228.59	37.543	70.294	0	0
570	DTA	3	16.2	209.915	70.121	9.002	0	0

## Sheet: Point behaviours - CON calves
Calf ID	Polled or horned	Time-point	Head shake	Head turn	Head paw	Head rub	Ear flick
501	H	1	0	4	0	0	1
511	P	1	9	3	1	0	3
513	H	1	0	1	0	0	1
514	H	1	*	*	*	*	*
516	P	1	0	4	0	0	1
517	H	1	0	0	0	0	2
520	H	1	2	2	0	0	3
522	H	1	2	1	0	0	2
524	H	1	0	1	0	0	0
538	H	1	0	4	0	0	6
541	P	1	0	2	0	0	1
544	P	1	1	2	0	0	3
545	P	1	*	*	*	*	*
572	P	1	0	4	0	0	0
501	H	2	*	*	*	*	*
511	P	2	0	0	0	0	2
513	H	2	*	*	*	*	*
514	H	2	0	5	0	0	0
516	P	2	0	1	0	0	0
517	H	2	0	1	0	0	4
520	H	2	1	1	0	0	0
522	H	2	0	0	0	0	1
524	H	2	0	1	0	0	0
538	H	2	1	2	0	0	1
541	P	2	0	0	0	0	3
544	P	2	0	0	0	0	1
545	P	2	0	2	0	0	1
572	P	2	0	2	0	0	0
501	H	3	0	2	0	0	0
511	P	3	0	2	0	0	1
513	H	3	0	4	0	0	0
514	H	3	*	*	*	*	*
516	P	3	0	2	0	0	0
517	H	3	0	1	0	0	3
520	H	3	*	*	*	*	*
522	H	3	*	*	*	*	*
524	H	3	0	3	0	0	0
538	H	3	0	3	1	0	0
541	P	3	2	2	0	1	8
544	P	3	0	1	0	0	0
545	P	3	0	1	1	0	0
572	P	3	*	*	*	*	*

## Sheet: Point behaviours
Calf ID	Treatment	Time-point	Head shake	Head turn	Head paw	Head rub	Ear flick
502	DBM	1	2	1	1	0	0
503	DBM	1	0	3	1	0	0
505	DBM	1	0	4	0	0	1
509	DBM	1	3	1	1	0	3
512	DBM	1	0	2	0	0	2
530	DBM	1	0	6	0	0	0
531	DBM	1	2	4	0	0	1
537	DBM	1	3	11	1	0	0
540	DBM	1	0	6	0	0	2
548	DBM	1	6	4	0	0	0
565	DBM	1	1	5	0	0	0
566	DBM	1	0	3	0	0	1
502	DBM	2	2	4	0	0	0
503	DBM	2	*	*	*	*	*
505	DBM	2	0	4	0	0	0
509	DBM	2	0	4	0	0	2
512	DBM	2	0	4	0	1	0
530	DBM	2	*	*	*	*	*
531	DBM	2	1	6	0	0	1
537	DBM	2	1	3	0	0	2
540	DBM	2	0	1	0	0	2
548	DBM	2	22	8	0	0	0
565	DBM	2	9	2	3	0	1
566	DBM	2	0	1	0	1	1
502	DBM	3	1	1	0	0	0
503	DBM	3	2	1	0	0	0
505	DBM	3	0	1	0	0	0
509	DBM	3	0	3	0	0	0
512	DBM	3	*	*	*	*	*
530	DBM	3	*	*	*	*	*
531	DBM	3	1	4	1	0	0
537	DBM	3	0	0	0	0	3
540	DBM	3	5	1	2	0	7
548	DBM	3	6	2	1	0	0
565	DBM	3	1	3	0	0	3
566	DBM	3	0	0	0	0	1
507	D	1	1	6	0	0	1
515	D	1	0	3	0	0	1
518	D	1	2	3	0	0	6
521	D	1	2	2	1	0	0
523	D	1	1	4	0	0	0
526	D	1	5	3	5	0	0
534	D	1	2	4	0	0	3
536	D	1	1	4	0	0	1
543	D	1	2	9	1	1	2
554	D	1	1	4	0	0	0
558	D	1	5	3	0	0	1
567	D	1	1	5	0	0	0
507	D	2	0	0	0	0	2
515	D	2	2	4	0	1	0
518	D	2	1	4	0	0	0
521	D	2	0	3	0	0	0
523	D	2	0	4	0	0	2
526	D	2	3	0	0	0	1
534	D	2	0	3	0	0	0
536	D	2	1	1	1	0	0
543	D	2	2	2	0	0	1
554	D	2	12	3	0	0	2
558	D	2	3	1	0	0	1
567	D	2	1	0	0	0	0
507	D	3	1	1	0	0	3
515	D	3	0	0	0	0	2
518	D	3	3	1	0	0	1
521	D	3	1	1	0	0	0
523	D	3	6	3	0	0	1
526	D	3	4	1	0	0	3
534	D	3	0	2	0	0	1
536	D	3	2	0	0	0	5
543	D	3	4	0	0	0	9
554	D	3	13	7	0	0	7
558	D	3	4	3	0	0	6
567	D	3	2	0	0	0	0
501	CON	1	0	4	0	0	1
511	CON	1	9	3	1	0	3
513	CON	1	0	1	0	0	1
514	CON	1	*	*	*	*	*
516	CON	1	0	4	0	0	1
517	CON	1	0	0	0	0	2
520	CON	1	2	2	0	0	3
522	CON	1	2	1	0	0	2
524	CON	1	0	1	0	0	0
538	CON	1	0	4	0	0	6
541	CON	1	0	2	0	0	1
544	CON	1	1	2	0	0	3
545	CON	1	*	*	*	*	*
572	CON	1	0	4	0	0	0
501	CON	2	*	*	*	*	*
511	CON	2	0	0	0	0	2
513	CON	2	*	*	*	*	*
514	CON	2	0	5	0	0	0
516	CON	2	0	1	0	0	0
517	CON	2	0	1	0	0	4
520	CON	2	1	1	0	0	0
522	CON	2	0	0	0	0	1
524	CON	2	0	1	0	0	0
538	CON	2	1	2	0	0	1
541	CON	2	0	0	0	0	3
544	CON	2	0	0	0	0	1
545	CON	2	0	2	0	0	1
572	CON	2	0	2	0	0	0
501	CON	3	0	2	0	0	0
511	CON	3	0	2	0	0	1
513	CON	3	0	4	0	0	0
514	CON	3	*	*	*	*	*
516	CON	3	0	2	0	0	0
517	CON	3	0	1	0	0	3
520	CON	3	*	*	*	*	*
522	CON	3	*	*	*	*	*
524	CON	3	0	3	0	0	0
538	CON	3	0	3	1	0	0
541	CON	3	2	2	0	1	8
544	CON	3	0	1	0	0	0
545	CON	3	0	1	1	0	0
572	CON	3	*	*	*	*	*
500	DTA	1	0	3	0	0	1
504	DTA	1	2	0	0	0	0
508	DTA	1	6	4	0	0	7
519	DTA	1	3	6	0	0	2
525	DTA	1	6	1	1	0	0
528	DTA	1	0	3	0	1	0
529	DTA	1	0	5	0	0	1
539	DTA	1	2	9	0	0	1
547	DTA	1	0	4	0	0	0
549	DTA	1	1	5	0	0	0
568	DTA	1	7	5	0	0	1
570	DTA	1	0	6	0	0	0
500	DTA	2	3	2	1	0	0
504	DTA	2	0	2	0	0	1
508	DTA	2	6	2	0	0	3
519	DTA	2	0	2	0	0	0
525	DTA	2	2	2	0	0	3
528	DTA	2	0	1	0	0	0
529	DTA	2	10	1	0	1	0
539	DTA	2	5	1	0	0	4
547	DTA	2	*	*	*	*	*
549	DTA	2	2	0	0	0	2
568	DTA	2	3	0	0	0	3
570	DTA	2	0	1	0	0	0
500	DTA	3	0	1	0	0	0
504	DTA	3	*	*	*	*	*
508	DTA	3	4	0	3	0	1
519	DTA	3	*	*	*	*	*
525	DTA	3	*	*	*	*	*
528	DTA	3	0	2	0	0	1
529	DTA	3	9	5	2	0	3
539	DTA	3	6	3	1	0	1
547	DTA	3	0	0	0	0	1
549	DTA	3	5	1	0	0	13
568	DTA	3	1	2	0	0	1
570	DTA	3	0	6	2	0	3

## Sheet: Maximum wound temperature
Calf ID	Treatment	Day	Ambient temperature	Ambient humidity	Wound (left or right)	Maximum wound temperature
537	DBM	1	29.5	34.1	L	37.3
537	DBM	1	29.5	34.1	R	37.3
565	DBM	1	27.1	43.1	R	36.6
565	DBM	1	27.1	43.1	L	36.8
530	DBM	1	33.1	28	L	38
530	DBM	1	33.1	28	R	39.2
531	DBM	1	31.3	30.2	R	36.8
531	DBM	1	31.3	30.2	L	39.4
566	DBM	1	30.7	32.3	L	38.4
566	DBM	1	30.7	32.3	R	40.5
548	DBM	1	30	34.9	L	37.8
548	DBM	1	30	34.9	R	37.8
540	DBM	1	29	39.9	R	36
540	DBM	1	29	39.9	L	36.3
509	DBM	3	33	24.9	R	37.5
509	DBM	3	33	24.9	L	38.7
537	DBM	3	30	35.3	L	37.1
537	DBM	3	30	35.3	R	38.9
565	DBM	3	28.9	40	L	37.2
565	DBM	3	28.9	40	R	38.8
505	DBM	3	33.7	23.5	L	39.5
505	DBM	3	33.7	23.5	R	40.6
512	DBM	3	32.6	24.7	R	44.5
512	DBM	3	32.6	24.7	L	45
502	DBM	3	33.7	26.2	L	43
502	DBM	3	33.7	26.2	R	47.1
503	DBM	3	26.9	35	L	39.2
503	DBM	3	26.9	35	R	39.6
531	DBM	3	26.9	35.8	L	40.6
531	DBM	3	26.9	35.8	R	42.7
540	DBM	3	30.4	38	L	39
540	DBM	3	30.4	38	R	39.3
566	DBM	3	29.5	38.2	R	37.7
566	DBM	3	29.5	38.2	L	37.8
530	DBM	3	27	38.7	L	28.1
530	DBM	3	27	38.7	R	40.1
548	DBM	3	28.9	39.5	L	38
548	DBM	3	28.9	39.5	R	39.4
537	DBM	7	34.5	9.1	R	39.2
537	DBM	7	34.5	9.1	L	44.9
509	DBM	7	36.6	9.9	L	39.1
509	DBM	7	36.6	9.9	R	40.4
565	DBM	7	32	10	R	38.9
565	DBM	7	32	10	L	39.4
505	DBM	7	37.1	7.6	R	40.4
505	DBM	7	37.1	7.6	L	45
540	DBM	7	35.1	8.5	R	39.3
540	DBM	7	35.1	8.5	L	43.7
512	DBM	7	36.6	8.5	R	42
512	DBM	7	36.6	8.5	L	45.2
503	DBM	7	37	8.8	L	40.7
503	DBM	7	37	8.8	R	41.5
502	DBM	7	36.9	9.2	R	42.5
502	DBM	7	36.9	9.2	L	48.8
531	DBM	7	32.6	9.6	L	39.3
531	DBM	7	32.6	9.6	R	39.7
530	DBM	7	31.7	10.1	L	38.9
530	DBM	7	31.7	10.1	R	39
566	DBM	7	35.4	10.3	R	40.4
566	DBM	7	35.4	10.3	L	44.4
548	DBM	7	32.3	10.6	R	38.4
548	DBM	7	32.3	10.6	L	39.9
567	D	1	28.4	39	R	37.3
567	D	1	28.4	39	L	39.1
526	D	1	32.9	26.5	L	36.4
526	D	1	32.9	26.5	R	37.4
554	D	1	31.9	29.1	L	35.5
554	D	1	31.9	29.1	R	37.4
534	D	1	31.7	29.5	L	37.5
543	D	1	31.7	29.5	R	38
536	D	1	30.2	33	L	38.2
536	D	1	30.2	33	R	42
558	D	1	26.6	42.9	L	36.4
558	D	1	26.6	42.9	R	36.8
534	D	3	32.3	28.1	L	37.5
534	D	3	32.3	28.1	R	39.6
507	D	3	26.9	35	L	36.9
507	D	3	26.9	35	R	37.4
567	D	3	30.1	35.5	R	39.6
567	D	3	30.1	35.5	L	39.7
521	D	3	33.7	24.9	R	42.5
521	D	3	33.7	24.9	L	43.2
523	D	3	30.8	29.4	L	38.5
523	D	3	30.8	29.4	R	40
515	D	3	31.1	29.7	L	40.3
515	D	3	31.1	29.7	R	40.9
543	D	3	26.9	34.4	L	40.4
543	D	3	26.9	34.4	R	41.4
536	D	3	28.9	37.5	L	39.4
536	D	3	28.9	37.5	R	39.5
558	D	3	30.4	37.6	L	37.9
558	D	3	30.4	37.6	R	38.4
554	D	3	28.7	40.3	L	37.4
554	D	3	28.7	40.3	R	38.2
526	D	3	28.1	43.3	R	28.5
526	D	3	28.1	43.3	L	39.2
518	D	3	34.2	24.4	L
518	D	3	34.2	24.4	R
534	D	7	37.1	8.8	R	41.6
534	D	7	37.1	8.8	L	44.1
567	D	7	35.4	9.4	R	39.1
567	D	7	35.4	9.4	L	42.9
507	D	7	36.5	10.5	R	40.4
507	D	7	36.5	10.5	L	44.2
536	D	7	34.9	7.8	R	38.4
536	D	7	34.9	7.8	L	42.7
554	D	7	35.6	8.4	R	41.2
554	D	7	35.6	8.4	L	46.3
523	D	7	36.6	8.9	R	40.6
523	D	7	36.6	8.9	L	50.6
558	D	7	33.9	9.5	R	40.3
558	D	7	33.9	9.5	L	40.9
543	D	7	35.2	9.7	R	39.1
543	D	7	35.2	9.7	L	42.9
515	D	7	36.7	10.1	L	42.3
515	D	7	36.7	10.1	R	43.3
521	D	7	36.7	10.4	R	44.1
521	D	7	36.7	10.4	L	44.8
526	D	7	31.7	11.6	R	39.4
526	D	7	31.7	11.6	L	41.4
518	D	7	36.7	10.4	R	41.9
518	D	7	36.7	10.4	L	43.8
547	DTA	1	25.9	43.5	R	36.4
547	DTA	1	25.9	43.5	L	38.5
568	DTA	1	33.6	25.4	L	37.6
568	DTA	1	33.6	25.4	R	39.4
529	DTA	1	33.9	26.8	L	42.1
529	DTA	1	33.9	26.8	R	43.6
539	DTA	1	33.1	27.1	L	37.8
539	DTA	1	33.1	27.1	R	38.4
549	DTA	1	27.7	38.5	L	36.6
549	DTA	1	27.7	38.5	R	37.1
570	DTA	1	27.3	40.9	L	37.5
570	DTA	1	27.3	40.9	R	37.6
528	DTA	1	32.1	29.6	L	37.6
528	DTA	1	32.1	29.6	R	43
519	DTA	3	29.5	32	R	39.8
519	DTA	3	29.5	32	L	41.4
547	DTA	3	28.4	40.1	R	37.5
547	DTA	3	28.4	40.1	L	40.6
525	DTA	3	34.4	21.2	L	39.8
525	DTA	3	34.4	21.2	R	39.8
504	DTA	3	33.9	24.4	L	38.2
504	DTA	3	33.9	24.4	R	38.6
500	DTA	3	31.8	25.7	L	38.4
500	DTA	3	31.8	25.7	R	40
508	DTA	3	31.1	29.6	L	40.1
508	DTA	3	31.1	29.6	R	43.1
529	DTA	3	29.6	37.6	L	38.9
529	DTA	3	29.6	37.6	R	43
570	DTA	3	27	40.3	R	39.8
570	DTA	3	27	40.3	L	41.5
539	DTA	3	30	42.3	L	38
539	DTA	3	30	42.3	R	39
568	DTA	3	27.2	42.4	L	39.3
568	DTA	3	27.2	42.4	R	39.6
549	DTA	3	27.4	42.9	R	44.7
549	DTA	3	27.4	42.9	L	46.2
528	DTA	3	28.2	40.4	R	39.6
528	DTA	3	28.2	40.4	L	39.7
519	DTA	7	36.8	8	L	38.8
519	DTA	7	36.8	8	R	40.8
547	DTA	7	32	10.2	L	38.9
547	DTA	7	32	10.2	R	39.6
539	DTA	7	34.2	8.3	R	38.5
539	DTA	7	34.2	8.3	L	43.2
525	DTA	7	37.2	8.5	L	40
525	DTA	7	37.2	8.5	R	40.9
500	DTA	7	36.7	8.8	R	40.4
500	DTA	7	36.7	8.8	L	46.8
570	DTA	7	33.3	8.9	R	40.4
570	DTA	7	33.3	8.9	L	40.5
508	DTA	7	36.5	9.1	R	39.9
508	DTA	7	36.5	9.1	L	42.4
529	DTA	7	32.2	9.6	R	39.7
529	DTA	7	32.2	9.6	L	40.2
549	DTA	7	32.2	9.7	R	37.8
549	DTA	7	32.2	9.7	L	38.5
504	DTA	7	36.6	9.8	R	43.8
504	DTA	7	36.6	9.8	L	46.5
568	DTA	7	32.4	10.1	R	39.1
568	DTA	7	32.4	10.1	L	40.3
528	DTA	7	32	9.7	R	38.7
528	DTA	7	32	9.7	L	43.4

## Sheet: Wound morphology scores
Calf ID	Treatment	Day	Score
502	DBM	1	2
502	DBM	1	3
503	DBM	1	3
503	DBM	1	3
505	DBM	1	1
505	DBM	1	2
509	DBM	1	1
509	DBM	1	1
512	DBM	1	2
512	DBM	1	2
530	DBM	1	2
530	DBM	1	2
531	DBM	1	2
531	DBM	1	2
537	DBM	1	2
537	DBM	1	2
540	DBM	1	2
540	DBM	1	2
548	DBM	1	2
548	DBM	1	2
565	DBM	1	2
565	DBM	1	2
566	DBM	1	2
566	DBM	1	2
502	DBM	3	1
502	DBM	3	1
503	DBM	3	1
503	DBM	3	1
505	DBM	3	1
505	DBM	3	1
509	DBM	3	1
509	DBM	3	1
512	DBM	3	1
512	DBM	3	1
530	DBM	3	1
530	DBM	3	1
531	DBM	3	2
531	DBM	3	2
537	DBM	3	1
537	DBM	3	1
540	DBM	3	1
540	DBM	3	1
548	DBM	3	1
548	DBM	3	1
565	DBM	3	1
565	DBM	3	1
566	DBM	3	1
566	DBM	3	1
502	DBM	7	2
502	DBM	7	2
503	DBM	7	2
503	DBM	7	2
505	DBM	7	2
505	DBM	7	2
509	DBM	7	1
509	DBM	7	1
512	DBM	7	2
512	DBM	7	2
530	DBM	7	2
530	DBM	7	2
531	DBM	7	2
531	DBM	7	2
537	DBM	7	1
537	DBM	7	1
540	DBM	7	1
540	DBM	7	1
548	DBM	7	2
548	DBM	7	2
565	DBM	7	2
565	DBM	7	2
566	DBM	7	1
566	DBM	7	1
515	D	1	1
515	D	1	1
518	D	1	2
518	D	1	2
521	D	1	2
521	D	1	2
523	D	1	2
523	D	1	2
526	D	1	2
526	D	1	2
534	D	1	2
534	D	1	2
536	D	1	2
536	D	1	2
543	D	1	2
543	D	1	2
554	D	1	2
554	D	1	2
558	D	1	2
558	D	1	2
567	D	1	2
567	D	1	2
507	D	3	1
507	D	3	1
515	D	3	2
515	D	3	2
518	D	3	1
518	D	3	1
521	D	3	1
521	D	3	1
523	D	3	2
523	D	3	2
526	D	3	1
526	D	3	1
534	D	3	*
534	D	3	*
536	D	3	1
536	D	3	1
543	D	3	1
543	D	3	1
554	D	3	1
554	D	3	1
558	D	3	1
558	D	3	1
567	D	3	1
567	D	3	1
507	D	7	1
507	D	7	1
515	D	7	1
515	D	7	1
518	D	7	1
518	D	7	1
521	D	7	2
521	D	7	2
523	D	7	1
523	D	7	1
526	D	7	2
526	D	7	2
534	D	7	1
534	D	7	1
536	D	7	2
536	D	7	2
543	D	7	2
543	D	7	2
554	D	7	1
554	D	7	1
558	D	7	1
558	D	7	1
567	D	7	1
567	D	7	1
500	DTA	1	2
500	DTA	1	2
504	DTA	1	2
504	DTA	1	2
508	DTA	1	2
508	DTA	1	2
519	DTA	1	3
519	DTA	1	3
525	DTA	1	2
525	DTA	1	2
528	DTA	1	2
528	DTA	1	2
529	DTA	1	2
529	DTA	1	2
539	DTA	1	2
539	DTA	1	2
547	DTA	1	2
547	DTA	1	2
549	DTA	1	2
549	DTA	1	2
568	DTA	1	2
568	DTA	1	2
570	DTA	1	2
570	DTA	1	2
500	DTA	3	1
500	DTA	3	1
504	DTA	3	*
504	DTA	3	*
508	DTA	3	1
508	DTA	3	1
519	DTA	3	2
519	DTA	3	2
525	DTA	3	1
525	DTA	3	1
528	DTA	3	1
528	DTA	3	1
529	DTA	3	1
529	DTA	3	1
539	DTA	3	1
539	DTA	3	1
547	DTA	3	1
547	DTA	3	1
549	DTA	3	1
549	DTA	3	1
568	DTA	3	1
568	DTA	3	1
570	DTA	3	1
570	DTA	3	1
500	DTA	7	1
500	DTA	7	1
504	DTA	7	2
504	DTA	7	2
508	DTA	7	1
508	DTA	7	1
519	DTA	7	2
519	DTA	7	2
525	DTA	7	2
525	DTA	7	2
528	DTA	7	1
528	DTA	7	1
529	DTA	7	1
529	DTA	7	1
539	DTA	7	2
539	DTA	7	2
547	DTA	7	2
547	DTA	7	2
549	DTA	7	2
549	DTA	7	2
568	DTA	7	2
568	DTA	7	2
570	DTA	7	2
570	DTA	7	2
